# Supplementary material for: Sepsis-like Energy Deficit Is Not Sufficient to Induce Early Muscle Fiber Atrophy and Mitochondrial Dysfunction in a Murine Sepsis Model
Source: Biology (Basel). 2023 Mar 30;12(4):529. doi: 10.3390/biology12040529 (PMC10136327; doi:10.3390/biology12040529)
Supplement: Supplementary file 1 [file biology-12-00529-s001.zip]

Archive with 1 entries (1 files):
- biology-2147364-supplementary.pdf
